# Supplementary material for: Posttranslational modification of Elongation Factor P from Staphylococcus aureus
Source: FEBS Open Bio. 2020 Jun 16;10(7):1342–7. doi: 10.1002/2211-5463.12901 (PMC7327921; doi:10.1002/2211-5463.12901)
Supplement: Supplementary file 1 — Table S1. Proteome Discoverer output for the MS2 spectra corresponding to peptide VIDFQHVKPGKGSAFVR and its modifications. Table S2. HCD MS2 scan 1879 corresponding to Fig. 1A, peptide with aminopentanol. Table S3. HCD MS2 scan 2197 corresponding to Fig. 1B; nonmodified peptide. Table S4. HCD MS2 scan 2780 corresponding to Fig. 2; acetylated peptide. [file FEB4-10-1342-s001.xlsx]

## Sheet: Softwares
Proteome Discoverer 2.4.0.305
©Copyright 2008-2019 Thermo Fischer Scientific INC
Prosight Light v1.4
Reference: Fellers RT, Greer JB, Early BP, Yu X, LeDuc RD, Kelleher NL, Thomas PM. ProSight Lite: graphical software to analyze top-down mass spectrometry data. Proteomics. 2015 Apr;15(7):1235-8.
download at http://prosightlite.northwestern.edu/

## Sheet: Scan description
Table S1: Proteome Discoverer output for the MS2 spectra corresponding to peptide VIDFQHVKPGKGSAFVR and its modifications
	Confidence	Scan (PSM)	Annotated Sequence	Modifications	Missed Cleav.	Charge	DeltaScore	DeltaCn	Rank	MH+ [Da]	Theo. MH+ [Da]	DeltaM [ppm]	Activation Type	MS Order	Isol. Interference [%]	Ion Inject Time [ms]	XCorr	Percolator q-Value	Percolator PEP
Fig. 1a	High	1879	VIDFQHVKPGkGSAFVR	K11(5-Aminopentanol)	1	4	0.0807	0	1	1986.13	1986.13	-0.16	HCD	MS2	0.24228	3.36	4.09	0	0.01676
Fig. 1b	High	2197	VIDFQHVKPGKGSAFVR		1	4	0.6942	0	1	1885.04	1885.04	-0.1	HCD	MS2	1.26638	3.641	5.82	0	0.0005652
Fig. 3	High	2780	VIDFQHVKPGkGSAFVR	K11(Acetyl)	1	4	0.1987	0	1	1927.05	1927.05	-0.2	HCD	MS2	2.10452	1.997	5.94	0	1.073e-05
High confidence correspond to FDR <0.01

## Sheet: Fig. 1a_scan 1879
Table S2. HCD MS2 scan n°1879 corresponding to Fig. 1a, peptide with aminopentanol
PROTEOME DISCOVERER 2.4 MS2 MATCHING OUTPUT
In red and blue the theoritical fragments matching with the experimental spectrum with a 0.02 Da match tolerance
#1	b⁺	b²⁺	b³⁺	b⁴⁺	Seq.	y⁺	y²⁺	y³⁺	y⁴⁺	#2
1	100.076	50.5415	34.0301	25.7744	V					17
2	213.16	107.084	71.7248	54.0454	I	1887.06	944.034	629.691	472.52	16
3	328.187	164.597	110.067	82.8021	D	1773.98	887.492	591.997	444.249	15
4	475.255	238.131	159.09	119.569	F	1658.95	829.978	553.654	415.493	14
5	603.314	302.16	201.776	151.584	Q	1511.88	756.444	504.632	378.726	13
6	740.373	370.69	247.462	185.849	H	1383.82	692.415	461.945	346.711	12
7	839.441	420.224	280.485	210.616	V	1246.76	623.885	416.259	312.446	11
8	967.536	484.272	323.184	242.639	K	1147.69	574.351	383.236	287.679	10
9	1064.59	532.798	355.534	266.903	P	1019.6	510.303	340.538	255.655	9
10	1121.61	561.309	374.542	281.158	G	922.547	461.777	308.187	231.392	8
11	1350.79	675.898	450.935	338.453	K-5-Aminopentanol	865.525	433.266	289.18	217.137	7
12	1407.81	704.409	469.942	352.708	G	636.346	318.677	212.787	159.842	6
13	1494.84	747.925	498.952	374.466	S	579.325	290.166	193.78	145.587	5
14	1565.88	783.444	522.631	392.225	A	492.293	246.65	164.769	123.829	4
15	1712.95	856.978	571.654	428.993	F	421.256	211.132	141.09	106.069	3
16	1812.02	906.512	604.677	453.76	V	274.187	137.597	92.0673	69.3023	2
17					R	175.119	88.0631	59.0445	44.5352	1
PROSIGHT LITE OUTPUT
Name	Ion Type	Ion Number	Theoretical Mass	Observed Mass	Mass Difference (Da)	Mass Difference (ppm)
B6	B	6	739.365	739.366	0.000593533	0.80276
B13	B	13	1493.84	1493.85	0.0132735	8.88554
Y1	Y	1	174.112	174.112	-0.000111467	-0.640203
Y6	Y	6	635.339	635.339	-0.000531467	-0.836509
Y7	Y	7	864.518	864.524	0.00622853	7.20463
Y8	Y	8	921.54	921.547	0.00722853	7.84398
Y9	Y	9	1018.59	1018.59	0.000108533	0.106552
Y10	Y	10	1146.69	1146.69	-0.000351467	-0.306506
Y11	Y	11	1245.76	1245.75	-0.00101147	-0.81193
Y12	Y	12	1382.81	1382.81	-0.00137147	-0.991794
Y13	Y	13	1510.87	1510.87	-0.00213147	-1.41075
Y14	Y	14	1657.94	1657.94	-0.00205147	-1.23736
Y15	Y	15	1772.97	1772.97	-0.00187147	-1.05556
Y15	Y	15	1772.97	1772.97	-0.00145147	-0.818665
Y16	Y	16	1886.05	1886.05	-0.00232147	-1.23086

## Sheet: Fig. 1b_scan 2197
Table S3. HCD MS2 scan n°2197 corresponding to Fig. 1b; non modified peptide
In red and blue the theoritical fragments matching with the experimental spectrum with a 0.02 Da match tolerance
#1	b⁺	b²⁺	b³⁺	b⁴⁺	Seq.	y⁺	y²⁺	y³⁺	y⁴⁺	#2
1	100.076	50.5415	34.0301	25.7744	V					17
2	213.16	107.084	71.7248	54.0454	I	1785.98	893.492	595.997	447.249	16
3	328.187	164.597	110.067	82.8021	D	1672.89	836.95	558.302	418.978	15
4	475.255	238.131	159.09	119.569	F	1557.86	779.436	519.96	390.222	14
5	603.314	302.16	201.776	151.584	Q	1410.8	705.902	470.937	353.455	13
6	740.373	370.69	247.462	185.849	H	1282.74	641.873	428.251	321.44	12
7	839.441	420.224	280.485	210.616	V	1145.68	573.343	382.565	287.175	11
8	967.536	484.272	323.184	242.639	K	1046.61	523.809	349.542	262.408	10
9	1064.59	532.798	355.534	266.903	P	918.516	459.761	306.843	230.384	9
10	1121.61	561.309	374.542	281.158	G	821.463	411.235	274.492	206.121	8
11	1249.71	625.356	417.24	313.182	K	764.441	382.724	255.485	191.866	7
12	1306.73	653.867	436.247	327.437	G	636.346	318.677	212.787	159.842	6
13	1393.76	697.383	465.258	349.195	S	579.325	290.166	193.78	145.587	5
14	1464.8	732.902	488.937	366.954	A	492.293	246.65	164.769	123.829	4
15	1611.86	806.436	537.96	403.721	F	421.256	211.132	141.09	106.069	3
16	1710.93	855.97	570.982	428.489	V	274.187	137.597	92.0673	69.3023	2
17					R	175.119	88.0631	59.0445	44.5352	1
PROSIGHT LITE OUTPUT
Name	Ion Type	Ion Number	Theoretical Mass	Observed Mass	Mass Difference (Da)	Mass Difference (ppm)
B2	B	2	212.152	212.153	0.000413533	1.94923
B6	B	6	739.365	739.365	-0.000476467	-0.644427
B13	B	13	1392.75	1392.76	0.00980353	7.03897
Y1	Y	1	174.112	174.112	-0.000151467	-0.869941
Y2	Y	2	273.18	273.18	-0.000231467	-0.847305
Y3	Y	3	420.248	420.248	-0.000491467	-1.16947
Y4	Y	4	491.286	491.285	-0.000341467	-0.695048
Y5	Y	5	578.318	578.317	-0.000251467	-0.434825
Y6	Y	6	635.339	635.339	-0.000411467	-0.647633
Y7	Y	7	763.434	763.432	-0.00188147	-2.46448
Y8	Y	8	820.456	820.455	-0.000411467	-0.50151
Y9	Y	9	917.508	917.508	-0.000531467	-0.57925
Y10	Y	10	1045.6	1045.6	-0.000911467	-0.871714
Y11	Y	11	1144.67	1144.67	-0.000751467	-0.656491
Y12	Y	12	1281.73	1281.73	-0.00156147	-1.21825
Y13	Y	13	1409.79	1409.79	-0.00366147	-2.59717
Y14	Y	14	1556.86	1556.86	-0.00222147	-1.42689
Y15	Y	15	1671.88	1671.88	-0.00145147	-0.868162
Y16	Y	16	1784.97	1784.97	-0.00256147	-1.43502

## Sheet: Fig. 3_scan 2780
Table S4. HCD MS2 scan n°2780 corresponding to Fig. 3; acetylated peptide
In red and blue the theoritical fragments matching with the experimental spectrum with a 0.02 Da match tolerance
#1	b⁺	b²⁺	b³⁺	b⁴⁺	Seq.	y⁺	y²⁺	y³⁺	y⁴⁺	#2
1	100.076	50.5415	34.0301	25.7744	V					17
2	213.16	107.084	71.7248	54.0454	I	1827.99	914.497	610	457.752	16
3	328.187	164.597	110.067	82.8021	D	1714.9	857.955	572.306	429.481	15
4	475.255	238.131	159.09	119.569	F	1599.88	800.441	533.963	400.724	14
5	603.314	302.16	201.776	151.584	Q	1452.81	726.907	484.941	363.957	13
6	740.373	370.69	247.462	185.849	H	1324.75	662.878	442.254	331.943	12
7	839.441	420.224	280.485	210.616	V	1187.69	594.348	396.568	297.678	11
8	967.536	484.272	323.184	242.639	K	1088.62	544.814	363.545	272.911	10
9	1064.59	532.798	355.534	266.903	P	960.526	480.767	320.847	240.887	9
10	1121.61	561.309	374.542	281.158	G	863.473	432.24	288.496	216.624	8
11	1291.72	646.361	431.243	323.684	K-Acetyl	806.452	403.73	269.489	202.368	7
12	1348.74	674.872	450.251	337.94	G	636.346	318.677	212.787	159.842	6
13	1435.77	718.388	479.261	359.698	S	579.325	290.166	193.78	145.587	5
14	1506.81	753.907	502.94	377.457	A	492.293	246.65	164.769	123.829	4
15	1653.87	827.441	551.963	414.224	F	421.256	211.132	141.09	106.069	3
16	1752.94	876.975	584.986	438.991	V	274.187	137.597	92.0673	69.3023	2
17					R	175.119	88.0631	59.0445	44.5352	1
PROSIGHT LITE OUTPUT
Name	Ion Type	Ion Number	Theoretical Mass	Observed Mass	Mass Difference (Da)	Mass Difference (ppm)
B2	B	2	212.152	212.153	0.000653533	3.08049
B6	B	6	739.365	739.367	0.00163353	2.20937
B13	B	13	1434.76	1434.78	0.0138785	9.67306
Y1	Y	1	174.112	174.112	4.85331e-05	0.278747
Y2	Y	2	273.18	273.18	-7.14669e-05	-0.261611
Y3	Y	3	420.248	420.249	0.000878533	2.09051
Y4	Y	4	491.286	491.286	0.000648533	1.32007
Y5	Y	5	578.318	578.318	0.000418533	0.723708
Y6	Y	6	635.339	635.339	0.000108533	0.170827
Y7	Y	7	805.445	805.445	0.000753533	0.935549
Y8	Y	8	862.466	862.466	0.000253533	0.293963
Y9	Y	9	959.519	959.519	0.000483533	0.503933
Y9	Y	9	959.519	959.519	0.000473533	0.493511
Y10	Y	10	1087.61	1087.61	0.000243533	0.223915
Y11	Y	11	1186.68	1186.68	0.000483533	0.407466
Y12	Y	12	1323.74	1323.74	8.35331e-05	0.0631038
Y13	Y	13	1451.8	1451.8	-0.000336467	-0.231758
Y14	Y	14	1598.87	1598.87	0.00143353	0.896592
Y15	Y	15	1713.9	1713.9	0.000433533	0.252952
Y16	Y	16	1826.98	1826.98	-0.000306467	-0.167745
